# Supplementary material for: Tumor-Derived Exosomal miR-143-3p Induces Macrophage M2 Polarization to Cause Radiation Resistance in Locally Advanced Esophageal Squamous Cell Carcinoma
Source: Int J Mol Sci. 2024 May 31;25(11):6082. doi: 10.3390/ijms25116082 (PMC11172887; doi:10.3390/ijms25116082)
Supplement: Supplementary file 1 [file ijms-25-06082-s001.zip]

Archive with 1 entries (1 files):
- ijms-2994960-SI.pdf
